# Supplementary material for: Volume of the right supramarginal gyrus is associated with a maintenance of emotion recognition ability
Source: PLoS One. 2021 Jul 22;16(7):e0254623. doi: 10.1371/journal.pone.0254623 (PMC8297759; doi:10.1371/journal.pone.0254623)
Supplement: S1 Data — (XLSX) [file pone.0254623.s001.xlsx]

## Sheet: Data
No	Age	Sex	MoCA	Years of Education	Group		left inferior frontal gyrus	left insula gyrus	left orbital gyrus	left supramarginal gyrus	left precuneus	left straight gyrus	left superior temporal gyrus	left hippocampus	left amygdala	right inferior frontal gyrus	right insula gyrus	right orbital gyrus	right supramarginal gyrus	right precuneus	right straight gyrus	right superior temporal gyrus	right hippocampus	right amygdala	ICV		Angry	Sad	Happy	Surprised	Total
1	80	F	23	12	E		947	1220	4061	4839	5070	2060	4652	3002.7	1175.4	684	1303	5230	4364	5701	1384	3974	3411.7	1436.1	1.33515e+06		5	4	6	3	18
2	75	F	20	9	E		1013	1426	5414	5847	5778	2320	5015	3196.7	1232.7	1005	1325	5981	5105	6000	1986	4922	3450.7	1456.2	1.35572e+06		6	1	3	5	15
3	74	M	27	16	E		1150	1279	5082	5389	5155	2044	4668	3457.4	1186.8	1001	1250	5836	4866	4654	1797	4197	3868.9	1339.8	1.57111e+06		6	1	5	7	19
4	76	F	26	12	E		1149	1322	5104	7250	4818	1910	5681	3419.3	1330.1	613	1422	6301	3983	3369	1883	4277	3446.7	1626.9	1.40133e+06		7	6	7	3	23
5	73	M	28	17	E		849	1596	5057	5550	4488	2346	5146	3991.1	1486.4	973	1498	5851	5600	3804	1674	4482	4061.1	1646.3	1.59772e+06		8	5	7	7	27
6	76	M	27	16	E		1162	1077	4420	4681	5149	2055	4829	2975.2	1183.4	716	1143	6055	4511	4019	1637	3565	3304.1	1296.8	1.36615e+06		7	2	7	7	23
7	70	M	28	16	E		862	1114	5171	5902	6132	1978	4327	3167.5	1178.4	648	1192	6338	5537	5657	1705	3824	3236.3	1415.2	1.51109e+06		4	7	1	5	17
8	79	F	27	14	E		590	1303	5280	5651	4695	2248	5921	3097.2	1261.6	860	1640	5813	5498	4975	1565	5372	3101.5	1430.2	1.46656e+06		5	4	7	4	20
9	75	F	24	14	E		785	1101	4178	5709	4537	2050	6421	3417.8	1358.5	702	1429	4989	4692	4259	1761	4037	3319.2	1254.5	1.33068e+06		2	1	6	5	14
10	68	F	28	12	E		817	981	4440	4944	4366	1939	4512	3386.2	1282.5	830	1357	4863	4355	4248	1680	3736	3840.6	1538.6	1.27379e+06		6	0	3	7	16
11	82	M	27	16	E		691	985	4553	4847	4176	1966	4063	3166.5	1197.7	576	1385	5670	4483	3984	1733	4489	3304.5	1539.6	1.40411e+06		4	2	6	4	16
12	71	M	25	16	E		979	1284	5053	5726	6302	2283	4695	3489.2	1423.3	1312	1111	6210	4696	5700	1696	4373	3603.1	1565	1.57059e+06		2	2	5	5	14
13	73	M	27	9	E		1176	1455	5185	6656	5676	1965	5568	3624.1	1492.4	1158	1409	6079	5097	5092	1686	4526	3884.5	1685	1.54162e+06		3	5	5	2	15
14	67	F	23	14	E		1047	1314	4589	5299	4352	2251	4370	3230.5	1207.2	813	1157	5140	4885	3983	1823	3538	3060.9	1262.2	1.22018e+06		7	6	5	7	25
15	81	F	24	12	E		810	1058	4052	5203	5296	1801	5110	3279.5	1310.8	782	1332	5085	5124	4463	1483	3391	3144.3	1353.5	1.24677e+06		6	3	3	2	14
16	71	F	26	9	E		1145	1367	5071	5005	5907	1959	4395	4149.2	1743.4	682	1247	6226	5067	5428	1741	4303	4188.8	1849.8	1.44088e+06		5	3	6	4	18
17	71	M	26	12	E		1321	1753	6033	8087	6861	2770	6999	4217.7	1780.1	1199	1415	6416	5705	6004	2145	6462	4797.3	1981.1	1.82532e+06		4	6	8	7	25
18	75	M	29	12	E		1269	1552	6720	5804	7631	2665	6067	3671	1382.8	977	1478	7379	5750	6675	2151	5325	3758.8	1545.8	1.78147e+06		6	7	7	5	25
19	70	F	26	16	E		1133	1356	5556	5990	5963	2426	5078	3417.2	1439	915	1212	6474	6291	5333	1574	4226	3785.3	1684.5	1.5134e+06		8	5	7	5	25
20	32	M	30	18	Y		1202	1686	7154	7312	6368	2791	5325	4164.2	1772.2	1346	1539	7101	5910	6439	2151	5109	4313.4	2039.3	1.67194e+06		6	8	6	5	25
21	32	M	30	18	Y		1054	1579	6136	6799	5893	2341	6492	4318.7	2012.1	1248	1328	7421	6277	6494	2212	4501	4875.7	1855.5	1.59058e+06		6	5	8	7	26
22	32	F	30	20	Y		901	1498	6162	5935	5630	1860	6064	3907.7	1612.1	997	1498	6840	5599	4780	2228	5002	4080	1787.1	1.48095e+06		7	6	8	8	29
23	55	M	26	16	Y		1050	1711	5854	8243	6476	2243	7021	4367.6	2064	977	1749	6579	7906	7163	2130	5926	4675.4	2182.3	1.76613e+06		8	2	6	7	23
24	32	F	30	20	Y		976	1801	5402	7050	6743	2510	5335	4174.8	1910.3	813	1934	7013	7324	5914	2100	5513	4333.8	1761	1.49488e+06		6	0	6	7	19
25	45	M	22	16	Y		949	1218	5029	6846	4787	1915	5415	3537.7	1519.8	943	1327	6304	3024	3395	1856	4728	3693.4	1864	1.37488e+06		2	1	6	4	13
26	55	M	28	22	Y		1043	1563	5366	6725	6645	2058	5613	3875.3	1753.8	948	1794	6085	7224	5868	1969	3943	4062.2	1695.1	1.50022e+06		8	4	8	7	27
27	48	M	28	21	Y		1077	1853	6495	6210	6736	2488	7395	4202.4	1651.7	1267	1971	6938	5570	6180	2513	5633	4664.7	1865.5	1.78522e+06		7	8	8	3	26
28	25	M	27	16	Y		844	1146	4843	5032	5292	1708	4851	3713.2	1475.8	979	1088	5384	4647	5608	1681	4213	4725.5	1908.3	1.50389e+06		4	4	7	5	20
29	30	M	30	18	Y		1225	1788	6332	9439	6966	2503	5945	4566.2	1853.7	1281	1861	7948	7849	4632	2609	6205	5012.8	1998.3	1.57882e+06		7	5	8	8	28
30	45	F	29	18	Y		1208	1807	6185	6809	6911	2055	5922	4323.1	1760	1268	1374	6868	6707	5931	2048	5710	4482.1	1780.9	1.57336e+06		6	4	7	7	24
31	59	F	28	14	Y		848	1502	5103	6881	5092	2175	5014	3805.7	1764	863	1356	4949	5932	4060	1886	4423	3831.6	1531.5	1.35484e+06		8	7	5	4	24
32	24	M	26	18	Y		1297	1798	7038	9056	6314	2644	6953	5172.4	1970.3	1292	1994	7624	7818	7571	2122	6198	4135.7	1884.4	1.88268e+06		8	6	8	6	28
33	27	F	29	16	Y		1048	1562	5504	9448	6555	2278	6628	3957.3	1580	839	1874	6317	8908	5647	1912	5378	4207.5	1645.4	1.56829e+06		6	8	6	5	25
34	35	F	29	16	Y		1161	1554	5561	6583	5855	2118	4843	4318.1	1761.6	1089	1708	6807	5586	5862	1946	5193	4395.2	1818.4	1.48117e+06		4	5	7	6	22
35	47	F	27	17	Y		1383	1368	5999	6401	6005	2216	5136	4101.1	1825.5	829	1849	6096	5603	4780	1771	4090	4284.6	1711.4	1.4508e+06		6	6	6	6	24
36	55	F	28	12	Y		1032	1713	6875	6039	5998	2359	6179	4411.3	2006	805	1560	7945	5597	5819	2276	5123	4532.8	1808.9	1.44259e+06		4	3	5	5	17
37	35	F	29	15	Y		1449	1595	5888	6920	5962	2118	5643	3989.4	1837.7	806	1647	6299	6269	6118	2366	4657	4355.1	1764	1.61882e+06		1	3	6	8	18
38	52	F	27	16	Y		981	1826	5764	6904	5494	2089	6661	4517.4	1489.5	1214	1412	6350	4722	4953	1509	5622	4572.7	1552.4	1.5723e+06		5	4	6	3	18
39	49	F	25	15	Y		1244	1472	5854	6601	8899	2968	6123	4008.1	1849.5	812	1830	6543	6348	6802	2154	5355	4550.9	1990.9	1.66787e+06		4	2	8	8	22
